# Supplementary material for: Drug target inference by mining transcriptional data using a novel graph convolutional network framework
Source: Protein Cell. 2021 Oct 22;13(4):281–301. doi: 10.1007/s13238-021-00885-0 (PMC8532448; doi:10.1007/s13238-021-00885-0)
Supplement: Supplementary file 2 — Supplementary file2 (XLSX 19 kb) [file 13238_2021_885_MOESM2_ESM.xlsx]

## Sheet: Sheet1
Table S2. The predicted results in the PC3 cell line on the LINCS II data
id	target	rank
A07563059	ADRB2	48
A12896037	ADRA2C	91
A13021932	YES1	77
A13254067	PPM1B;PPP1CC;PPP2CA;PTPN1;PPP2R5A	584;1326;297;171;3335
A16347691	GMNN	2219
A28467416	PIK3CB;MTOR;PIK3CA;PIK3CG;PIK3CD	18;10;9;13;8
A28545468	EHMT2;MAOB	14;67
A29520968	HSPB1	1770
A48881734	EZH2	1596
A52922642	CACNA1C	201
A64553394	ADRB2	155
A65730376	DOT1L	3764
A82035391	JUN	378
A82156122	DPP4	771
A82772293	HRH1;HTR2C;CHRM3;CHRM1	2756;2354;2808;2367
A86248581	CDA	1785
A92800748	TEK	459
A93093700	LMNA	1399
K00152668	RARB	105
K01577834	ADORA2A	525
K01674964	HRH1;BLM	31;1314
K02314383	AR	132
K03194791	PDE4D	30
K03390685	MAP2K1	77
K06762493	GMNN;APEX1	1523;2360
K07106112	ERBB4;ERBB2;EGFR	497;60;23
K07310275	AKT1;MTOR;PIK3CA	13;12;1
K07753030	RGS4;BLM	3736;3080
K08109215	BRD2;BRD3;BRD4	1413;2786;3
K08248804	XIAP	88
K08586861	TBXA2R;MBNL1	297;3428
K08832567	GMNN;CA12	2544;50
K08976401	LMNA;NFKB1;APEX1;EHMT2	1322;341;3206;123
K09372874	IMPDH2	232
K09711437	PLA2G2A	59
K10859802	GPR119	214
K11267252	RET;ALK	395;760
K12609457	LMNA	907
K13094524	BRD4	7
K13662825	CDK4;CDK9;CDK5;CDK1	34;58;13;18
K14704277	LMNA;BLM	1697;1238
K14870255	AXL	1696
K15170068	MAN2B1	1756
K15179879	HSPB1;AR;NFE2L2;PSMB8	2124;190;33;2208
K15507868	PPARG	8
K16295392	EDNRB	131
K16730910	EPHX2;BRAF	182;24
K16761703	PRKCE;PIM3;PKN2;CDK2;PRKCA;GSK3B;PIM2;FLT4;MAP4K4;RPS6KA3;PLK1;FER;PRKCB;PRKCZ;GSK3A;PRKCQ;PRKCH;STK3;MST1R;RPS6KB1;PIM1;CAMK2D;SLK;PRKCD;CAMK2G	163;3858;197;16;89;7;3864;62;672;139;66;3764;101;236;21;155;438;407;2502;43;48;981;318;317;627
K16803204	TYK2;JAK1;FLT4;JAK3	879;1922;2217;493
K17068645	HDAC8;HDAC6;HDAC10;HDAC1;HDAC2;HDAC3	499;427;1035;469;1063;813
K17203476	FGFR1;KDR	139;73
K17498618	LMNA	1980
K17555800	MAPK14	7
K18157228	GMNN;NFE2L2	2951;129
K18961567	AXL	2430
K19412355	LCK;HSPB1;RAF1;EGFR;CDK1;PRKCB;MAPK8;PRKCA;CSNK1D;MAPK14;MAPK9;MAP2K2	73;1291;133;81;23;303;165;250;2173;51;18;17
K19601669	TAOK2;MAP3K2;DAPK3;RPS6KA1;ULK1;ROCK1;PLK1;RPS6KA2;ULK2;PLK4;RPS6KA5;JAK3;TYK2;GAK;IRAK1;JAK2;CAMK2G;ROCK2;MKNK2;JAK1;DAPK1;CAMK2D;LRRK2	2820;490;2173;316;2791;284;814;111;3687;108;2213;33;373;323;1875;243;679;342;1885;327;627;588;193
K19761926	AR	47
K20079257	CBX1	2700
K20722021	LCK;RAF1;EPHA2;ABL1;EGFR;RET;PDGFRB;KDR;BRAF;KIT	37;117;203;129;27;168;139;60;257;120
K20745393	NFKB1	110
K21025364	MELK;IRAK4;INSR;IGF1R;MAPK8;ERBB4;DAPK3;CHEK2;CAMKK2;CDC7;ROS1;MAPK9;FES;MET;NEK4;ERBB2;PLK1;AURKA;PLK4;FER;CLK4;EGFR;MAPK1;ALK;PHKG2;PTK2;AURKB;CSNK2A1;CAMK2D;LRRK2	637;2891;56;119;16;92;3270;204;673;2186;232;130;3616;58;2138;49;3;93;91;3624;48;85;29;194;117;45;14;136;559;113
K21295289	KCNN4	410
K21396683	MMP2;MMP7;MMP14;MMP1;ADAM17	289;3229;296;3049;707
K21718444	MELK;CSNK2A2;TTK;YES1;STK33;DYRK1A;PIP4K2B;STK10;MAP4K3;MAP3K2;NTRK1;DAPK3;PRPF4B;CHEK2;MAPK9;TBK1;MAP2K5;MYLK2;FLT3;ULK1;ABL1;MAP2K3;MET;ROCK1;CLK2;CDK7;RIPK1;MAP4K4;RET;RPS6KA3;SGK3;ACVR1;SRPK1;MAP2K4;PDGFRA;PLK4;ULK3;RIOK3;ULK2;STK11;CHUK;RIPK4;CLK4;KIT;STK17A;STK16;JAK3;TYK2;PHKG2;NEK6;MAP3K11;CLK1;GAK;NTRK3;KDR;AXL;ABL2;NEK7;FLT1;IRAK1;RPS6KB1;JAK2;AURKB;TNIK;ROCK2;PDGFRB;MARK4;MAP3K7;SLK;BM…	799;89;617;100;2488;48;1751;318;1290;97;72;1721;653;149;40;118;463;481;12;2246;7;1655;39;46;1235;124;950;587;66;168;569;667;2262;245;1;198;3129;3336;3463;2474;205;996;26;9;81;3156;61;116;150;2690;745;2;201;239;65;3345;1910;3964;19;2054;75;30;49;200;141;32;1408;500;183;2007;76
K21908111	PIM2;PIM1;PIM3	3673;370;3841
K22482860	EHMT2	74
K22822991	CTSK;CTSH	3530;2438
K22861715	CYP1A1;CYP1B1;CBR1	2772;161;1762
K23190681	YES1	195
K23228615	MAP3K9;PIK3CB;MTOR;PIK3CA;PIK3CG;PIK3CD;SYK	2648;15;8;10;13;9;50
K24723746	CHRM3;CHRM1	3;5
K25140590	HPGD	809
K25361343	MMP2;MMP7;MMP14;MMP1;ADAM17	1059;1745;582;2572;667
K26603252	ABL1;EGFR;MAPK1;ERBB2;ERBB4	208;19;153;26;227
K26667523	MAP2K1	9
K26756394	ATR	1594
K27182532	MST1R;MET;KDR;AXL;FLT3	2162;135;73;3092;176
K27204852	CTSK;CTSD	3892;370
K27955832	MGMT	2157
K28392481	FGFR4;FGFR2;FGFR3;FGFR1;KDR	1915;189;115;210;63
K28965160	MAPK1	102
K29735307	AR	89
K31135544	ADORA2A;APEX1	39;1812
K31309378	FLT1;FGFR2;FLT4;FGFR1;KDR	150;627;302;881;512
K31313613	CDK7	403
K31812033	ADRB2	125
K31928526	AURKB;RET;PDGFRB;PDGFRA;AURKA;KDR;KIT;FLT3	226;349;695;370;81;65;198;567
K32285926	MET	232
K32847255	KDM6B	1082
K33251802	GAA	151
K33610132	EGFR	10
K35007173	BLM	2595
K35245662	AR	49
K35719256	F3	1391
K35775715	HSPB1	1944
K36280065	JAK2;JAK3	96;71
K36363294	BRD2;BRD3;BRD4	2012;2919;16
K37111771	GMNN	3238
K37764012	PAK3;PAK1;PAK2;PAK4	3253;2246;39;2453
K38852836	HSP90AA1;TRAP1;HSP90AB1	2;578;1
K38868394	AR	67
K39252998	ADRA2A;ADRA2C	23;40
K39974922	FLT4;KDR;RET	8;7;163
K40718343	FLT1;YES1;KDR;EGFR	130;420;102;91
K41599323	HRAS	2672
K42436189	ATR;MTOR	2;9
K42805893	EGFR	10
K42828737	LCK;RIOK2;TTK;IRAK4;YES1;STK33;DYRK1A;PIP4K2B;STK10;MAP4K3;MAP3K2;CHEK1;DAPK3;CSNK1G2;NTRK1;CSNK1D;PTK2B;CHEK2;CDK16;PRKAA1;MYLK;TBK1;CSNK1G3;MYLK2;MAP2K5;RPS6KA1;ULK1;FLT3;TAOK3;CLK2;STK25;FLT4;FGFR3;MAP4K4;RET;RPS6KA3;SGK3;SRPK1;RPS6KA2;PDGFRA;PLK4;ULK3;ULK2;MAP2K1;STK11;PRKAA2;CLK4;MAP2K2;RPS6KA5;MERTK;KIT;TYRO3;CSNK1A1;STK17A;STK16;CSNK1E;ALK;NUAK1;PHKG2;HIPK1;CLK1;STK39;GAK;KDR;AXL;FLT1;STK3…	40;1350;320;3207;75;1583;164;1325;136;778;211;37;3446;321;24;976;186;153;2845;555;1509;25;547;537;434;86;2466;15;3359;1248;3894;2;23;792;28;279;478;1103;837;9;48;3158;3766;46;2218;1362;67;57;1140;3316;3;2288;449;91;3426;480;238;2761;112;2523;152;538;105;53;3324;7;128;1698;30;525;2587;66;65;117;27;389;59;429;88;5;210;54
K42948882	CXCR4	2248
K43002773	AKT3;AKT2;AKT1	22;42;20
K43802723	FFAR1	187
K43966364	LMNA	994
K44309363	ABCB1	70
K44408410	RGS4;BLM	1202;1197
K44827188	SMO;SHH	610;2888
K44844162	PIK3CB;PIK3CA;PIK3CG;PIK3CD;PIK3C2B	14;10;12;8;1511
K45275534	F10	62
K45924332	GMNN;LMNA	1828;1123
K46290096	ADORA2A	69
K46692793	CHRM3;CHRM1	94;87
K47642186	PDE4D	9
K48068743	DPP4	356
K48213016	MAPK9;MAPK8	2731;903
K48461310	GMNN;LMNA	1722;1280
K48894757	TBXA2R	120
K49055432	PIK3CA	280
K49215523	PIK3CB	493
K50000283	MAPKAPK2;CDK1;CDK9;DYRK1A;CSNK1D;PKN2;CSNK1G2;DAPK3;CDC7;CDK2;GSK3B;CSNK1G3;ROCK1;CLK2;CLK4;GSK3A;CDK8;CSNK1A1;STK17A;MAPK12;CDK5;PRKCQ;DYRK3;IRAK1;ROCK2;MKNK2;MAPK13	78;14;40;81;1900;215;260;2771;1569;10;48;216;103;1151;87;94;2478;1298;114;49;8;89;1580;2093;166;238;605
K51263939	GMNN	1303
K51544265	MET;RET;TEK;KDR;AXL;KIT;FLT3	47;89;308;46;2782;77;53
K51747290	EHMT2	445
K52183142	AR	82
K52233191	GSK3A;TAOK3;CDK5;CDK1;CLK2;CASK;CDK7;CDK4;CDK9;CLK1;DYRK1A;MAPK7;SLK;CLK3;CDK16;CDK2;CLK4;GSK3B	115;2932;9;16;955;710;199;46;114;3;66;1126;351;3023;3097;6;52;39
K52818472	CFTR	418
K53417444	MELK	1150
K53508936	MMP2;MMP7;MMP14;MMP1;ADAM17	53;1342;55;1438;301
K53581288	TYK2;JAK1;JAK2;JAK3	263;237;372;232
K53814070	ROCK2;ROCK1	744;352
K53963539	HRH1;HTR2C	21;1
K54520417	NR1H3;NR1H2	145;169
K54606188	BRD2;BRD3;BRD4	2163;2569;17
K54640016	NR1H4	315
K54997624	PIK3CG;PIK3CD;PIK3CA	10;7;3
K55013654	HTR2C	1
K55512740	MST1R;MET	397;277
K56032964	INSR;ROS1;IGF1R;ALK	41;306;113;283
K56195681	MAPK14	17
K56405753	FLT1;MST1R;MET;FGFR2;FLT4;JAK2;FGFR3;FLT3;FGFR1;NTRK1;PDGFRA;AURKA;KDR;MERTK	53;659;124;97;5;17;81;67;14;60;8;41;32;3033
K57169635	ERBB4;ERBB2;EGFR	230;49;15
K57754230	EZH2	1536
K58114536	MAOB	63
K58435339	HSP90AB1	1
K58486055	CXCR2	1279
K58501140	FFAR1	88
K59325863	PSMB2;PSMB5	3;4
K59433843	TBXA2R	73
K59506194	GMNN	2424
K59573506	AR;NR3C1	64;93
K60997853	LCK;CDK5;CDK7;CDK4;NTRK1;CDK2	2;13;230;104;51;35
K61195623	ABCB1;TUBB3	274;109
K61397605	HDAC2;HDAC1	364;419
K62391742	BCL2;BCL2L1	44;17
K62627508	MDM2	213
K62762455	AR	224
K63126190	ADRA2A;ADRB2	39;21
K63861289	BLM;HIF1A	2547;234
K64538373	MAP2K1	183
K64925568	MDM2	156
K65182930	HSP90AA1;HSP90B1;TRAP1;HSP90AB1	2;6;505;1
K67121414	F10	5
K67174965	MAPK1	71
K67525671	APEX1	1868
K68232650	SCN9A	257
K68532323	KIF11	8
K68938568	XIAP	34
K69001009	KDR;MET	38;147
K69776681	BRD4;PLK1	2;19
K70301465	BTK;FGFR2;EGFR;YES1;RET;LYN;FLT3	138;248;20;395;442;653;418
K71075609	CA2;LMNA	40;628
K71221037	BIRC2	3387
K71281111	HSP90AA1;HSP90AB1	2;1
K71480163	AKT3;AKT2;AKT1	11;26;22
K71822263	BLM	2785
K73107279	BLM	286
K73237276	VDR	43
K73381542	HIF1A;TP53;IDH1;GAA	306;139;814;62
K74339692	ADRA2A;ADRA2C	59;27
K74363950	CHRM3;CHRM1	17;45
K75844781	HTR2C;BLM	86;3397
K76401790	MAPK9	1045
K76694128	YES1	97
K76841105	RARA;RARG;RARB	171;303;233
K77396579	DPP4	68
K77625799	LCK;ERBB3;IRAK4;YES1;STK10;MAP2K5;ABL1;FLT4;MAP4K4;RET;RIPK2;ACVR1;FGFR1;PDGFRA;EPHA6;KIT;TYRO3;EGFR;GAK;KDR;AXL;ABL2;FLT1;ROCK2;PDGFRB;LYN;SLK;BMPR1B;SRC;DDR1	35;3542;3492;111;175;414;63;20;492;90;123;1698;77;25;2944;66;1128;52;118;47;2688;1800;76;293;36;199;285;1966;78;50
K78055238	GSK3A;LCK;CDK2;GSK3B	34;9;11;14
K78118466	TGFBR1;RIPK2;ACVR1B	155;344;1380
K78790801	NTRK1;AXL;KIT;FLT3	216;1337;248;331
K79018442	CHUK;IKBKB	669;344
K79102359	HTR2C	8
K79239947	CDK7;PTK2	47;334
K80082640	F10	149
K80343549	ERBB4;ERBB2;EGFR	253;52;26
K80608265	ESR2;ESR1	161;98
K80700417	FLT3;PIM1;PIM3	94;380;3440
K81458380	PIM2;CSNK2A2;PIM1;CSNK2A1;DAPK3;CLK3;TBK1;FLT3	3735;98;149;182;3121;2430;83;51
K81672972	PTGFR;TBXA2R	24;141
K82603084	EHMT2	102
K82928847	HDAC8;HDAC6;HDAC10;HDAC1;HDAC2;HDAC3	9;11;6;10;8;7
K83699324	PLK1	8
K84564571	FLT4;KDR	149;48
K84794093	GMNN	735
K86118762	INSR;IGF1R	300;121
K86525559	YES1;CHEK1;CHEK2	55;10;108
K86797399	HDAC8;HDAC7;HDAC4;HDAC6;HDAC10;HDAC1;HDAC2;HDAC9;HDAC5;HDAC11;HDAC3	9;4;3;11;6;10;8;1;2;5;7
K86816506	FAAH	5
K86856088	EHMT2	153
K87465484	EHMT2	242
K87782578	BTK	637
K87904882	PRKCE	690
K88025533	S1PR3	684
K88052444	PPARD	134
K88506063	ROCK2;CSNK2A1	394;163
K88807631	ABCB1;ABCG2	127;45
K89208535	ADRB2	47
K89561498	ABCG2;TOP1	206;1
K90195324	ESR2;ESR1	22;19
K90777969	EBP	518
K91308639	AR	55
K92213669	MTTP	1829
K92441787	RARA;RXRG;RXRA;RXRB;AR;RARB	90;6;218;12;51;16
K92613113	MAOB	84
K93123848	RAF1;TAOK2;CIT;RET;PDGFRB;STK10;BRAF;KIT;DDR1	234;3915;1364;323;203;337;136;166;255
K93779381	PRKCD	8
K94534639	BACE1	66
K95880107	MAPK14	135
K96550715	CHRM1;DPP4	25;723
K96936751	APEX1	475
K97746869	LMNA	1307
K97963946	MET	135
K98004573	HRH1	34
K98453471	LMNA;NFKB1;EHMT2	1186;36;40
K98572433	ERBB2;ERBB3;EGFR	85;2856;140
K99023089	AKT3;ROCK2;AKT2;AKT1	10;122;28;21
K99092662	AR	16
K99113996	MTOR	9
K99475619	TOP1	1
U07805514	LCK;ABL1;YES1;SRC;KIT	10;40;200;137;58
U70626184	RPS6KA4;MYLK;PLK2;PIP4K2C;PLK1;ALK;DAPK3;CAMKK2;GAK;PTK2B;PLK3;BRD4;RPS6KA5;PTK2	3480;1508;167;967;39;220;3545;843;82;189;79;128;1141;63
